# Supplementary material for: Tuning collagen nonlinear mechanics with interpenetrating networks drives adaptive cellular phenotypes in three dimensions
Source: Sci Adv. 2025 Jun 20;11(25):eadt3352. doi: 10.1126/sciadv.adt3352 (PMC12180499; doi:10.1126/sciadv.adt3352)
Supplement: Supplementary file 2 — Movies S1 to S8 [file sciadv.adt3352_movies_s1_to_s8.zip]

Archive with 8 entries (8 files):
- adt3352_movie_s1.mp4
- adt3352_movie_s2.mp4
- adt3352_movie_s3.mp4
- adt3352_movie_s4.mp4
- adt3352_movie_s5.mp4
- adt3352_movie_s6.mp4
- adt3352_movie_s7.mp4
- adt3352_movie_s8.mp4
